# Supplementary material for: New Vertical Handover Method to Optimize Utilization of Wireless Local Area Network in High-Speed Environment
Source: PLoS One. 2016 Nov 4;11(11):e0165888. doi: 10.1371/journal.pone.0165888 (PMC5096695; doi:10.1371/journal.pone.0165888)
Supplement: S1 Dataset — A: Relationship between the d, acceleration and velocity (Fig 2A). B: Relationship between dth, acceleration and velocity (Fig 2B). C: Total number of handover to the WLAN based on the handover failure threshold (Fig 5A). D: Total number of handover to the WLAN based on the unnecessary handover threshold (Fig 5B). E: Number of handover failures (Fig 6A). F: Number of unnecessary handovers (Fig 6B). G: Ratio of handover failures to the total number of handovers (Fig 7A). H: Ratio of unnecessary handovers to the total number of handovers (Fig 7B). (XLSX) [file pone.0165888.s001.xlsx]

## Sheet:  A
A: Relationship between the d, acceleration and velocity (Fig 2A).
l	100	81.5	68	57.625	49.3333	42.5	36.7273	31.75	27.3846	23.5	20	16.8125	13.8824	11.1667	8.63158	6.25	4	1.86364
d	5	6	7	8	9	10	11	12	13	14	15	16	17	18	19	20	21	22

## Sheet:  B
B: Relationship between dth, acceleration and velocity (Fig 2B).
speed (m/s)	0	5	10	15	20	25	30	35	40
dth_failure (c=-4)	23.9347	21.4619	19.2594	17.317	15.6171	14.1369	12.8514	11.7356	10.7658
dth_failure (c=0)	22.9129	20.5489	18.4521	16.6091	15	13.6008	12.3861	11.3314	10.4138
dth_failure (c=4)	21.9347	19.6787	17.6854	15.9387	14.4165	13.0942	11.9464	10.9491	10.0805
dth_unnecessary (c = -4)	27.2594	21.9347	17.6854	14.4165	11.9464	10.0805	8.65545	7.54867	6.67318
dth_unnecessary (c = 0)	22.9129	18.4521	15	12.3861	10.4138	8.91165	7.74917	6.833	6.09772
dth_unnecessary (c = 4)	19.2594	15.6171	12.8514	10.7658	9.18132	7.95944	7	6.23273	5.60847

## Sheet:  C
C: Total number of handover to the WLAN based on the handover failure threshold (Fig 5A).
Speed	11.1111	13.3333	15.5556	17.7778	20	22.2222	24.4444	26.6667	28.8889	31.1111	33.3333	35.5556	37.7778	40
Proposed (c = 0)	9874	9855	9815	9788	9692	9652	9613	9560	9501	9433	9328	9273	9135	9127
Proposed (c = Random)	9851	9834	9783	9755	9659	9608	9566	9517	9452	9377	9274	9210	9069	9054
Yan (c = 0)	9874	9855	9815	9788	9692	9652	9613	9560	9501	9433	9328	9273	9135	9127
Hussain (c= 0)	9874	9855	9815	9788	9692	9652	9613	9560	9501	9433	9328	9273	9135	9127

## Sheet:  D
D: Total number of handover to the WLAN based on the unnecessary handover threshold (Fig 5B).
Speed	11.1111	13.3333	15.5556	17.7778	20	22.2222	24.4444	26.6667	28.8889	31.1111	33.3333	35.5556	37.7778	40
Proposed (c = 0)	9626	9539	9413	9237	8995	8818	8530	8247	7965	7678	7240	6775	6235	5700
Proposed (c = Random)	9431	9338	9167	8970	8686	8458	8119	7810	7502	7138	6608	6011	5390	4693
Yan (c = 0)	9626	9539	9413	9237	8995	8818	8530	8247	7965	7678	7240	6775	6235	5700
Hussain (c= 0)	9638	9556	9459	9298	9090	8961	8759	8573	8429	8232	7996	7769	7548	7395

## Sheet:  E
E: Number of handover failures (Fig 6A).
speed	11.1111	13.3333	15.5556	17.7778	20	22.2222	24.4444	26.6667	28.8889	31.1111	33.3333	35.5556	37.7778	40
Proposed (c = 0)	21	14	17	25	16	14	16	18	28	21	37	35	32	45
Proposed (c = Random)	23	17	18	24	16	11	16	21	24	20	32	35	25	51
Yan 0.1 (c = 0)	25	20	22	37	25	33	38	50	66	63	94	95	96	136
Yan 0.2 (c = 0)	34	26	33	53	46	71	70	97	134	139	199	208	259	324
Yan 0.1 (c = Random)	42	30	35	53	48	69	54	77	96	102	154	152	165	221
Hussain 0.1 (c = 0)	25	20	22	37	25	33	38	50	66	63	94	95	96	136
Hussain 0.2 (c = 0)	34	26	33	53	46	71	70	97	134	139	199	208	259	324
Hussain 0.1 (c = Random)	42	30	35	53	48	69	54	77	96	102	154	152	165	221

## Sheet: F
F: Number of unnecessary handovers (Fig 6B).
speed	11.1111	13.3333	15.5556	17.7778	20	22.2222	24.4444	26.6667	28.8889	31.1111	33.3333	35.5556	37.7778	40
Proposed (c = 0)	19	16	17	10	10	18	14	14	15	16	30	22	18	46
Proposed (c = Random)	17	8	11	10	5	17	7	14	21	21	20	26	23	40
Yan 0.1 (c = 0)	23	23	34	33	33	54	52	68	65	109	140	187	220	299
Yan 0.2 (c = 0)	35	44	59	63	81	117	146	195	213	351	468	589	719	919
Yan 0.1 (c = Random)	163	155	198	233	271	358	407	489	550	662	836	1030	1205	1531
Hussain 0.1 (c = 0)	25	30	46	53	80	147	209	349	467	612	857	1152	1502	1969
Hussain 0.2 (c = 0)	37	56	76	95	152	243	360	512	673	901	1223	1582	2032	2614
Hussain 0.1 (c = Random)	171	170	235	288	363	499	636	815	1014	1215	1592	2024	2518	3226

## Sheet: G
G: Ratio of handover failures to the total number of handovers (Fig 7A).
speed	11.1111	13.3333	15.5556	17.7778	20	22.2222	24.4444	26.6667	28.8889	31.1111	33.3333	35.5556	37.7778	40
Proposed (c = 0)	0.0021268	0.0014206	0.00173204	0.00255415	0.00165085	0.00145048	0.00166441	0.00188285	0.00294706	0.00222623	0.00396655	0.0037744	0.00350301	0.00493043
Proposed (c = Random)	0.00233479	0.0017287	0.00183993	0.00246028	0.00165649	0.00114488	0.00167259	0.00220658	0.00253915	0.00213288	0.00345051	0.00380022	0.00275664	0.00563287
Yan 0.1 (c = 0)	0.0025319	0.00202943	0.00224147	0.00378014	0.00257945	0.00341898	0.00395298	0.00523013	0.00694664	0.00667868	0.0100772	0.0102448	0.010509	0.0149008
Yan 0.1 (c = Random)	0.0042536	0.00304414	0.00356597	0.00541479	0.00495254	0.00714878	0.00561739	0.00805439	0.0101042	0.0108131	0.0165094	0.0163917	0.0180624	0.0242139
Hussain 0.1 (c = 0)	0.0025319	0.00202943	0.00224147	0.00378014	0.00257945	0.00341898	0.00395298	0.00523013	0.00694664	0.00667868	0.0100772	0.0102448	0.010509	0.0149008
Hussain 0.1 (c = Random)	0.0042536	0.00304414	0.00356597	0.00541479	0.00495254	0.00714878	0.00561739	0.00805439	0.0101042	0.0108131	0.0165094	0.0163917	0.0180624	0.0242139

## Sheet: H
H: Ratio of unnecessary handovers to the total number of handovers (Fig 7B).
speed	11.1111	13.3333	15.5556	17.7778	20	22.2222	24.4444	26.6667	28.8889	31.1111	33.3333	35.5556	37.7778	40
Proposed (c = 0)	0.00197382	0.00167732	0.00180601	0.0010826	0.00111173	0.00204128	0.00164127	0.00169759	0.00188324	0.00208388	0.00414365	0.00324723	0.00288693	0.00807018
Proposed (c = Random)	0.00180257	0.000856714	0.00119996	0.00111483	0.000575639	0.00200993	0.000862175	0.00179257	0.00279925	0.002942	0.00302663	0.0043254	0.00426716	0.00852333
Yan 0.1 (c = 0)	0.00238936	0.00241115	0.00361203	0.00357259	0.0036687	0.00612384	0.00609613	0.00824542	0.0081607	0.0141964	0.019337	0.0276015	0.0352847	0.0524561
Yan 0.1 (c = Random)	0.0169333	0.0162491	0.0210347	0.0252246	0.0301278	0.0405988	0.047714	0.0592943	0.0690521	0.0862204	0.11547	0.15203	0.193264	0.268596
Hussain 0.1 (c = 0)	0.0025939	0.00313939	0.00486309	0.00570015	0.00880088	0.0164044	0.0238612	0.0407092	0.055404	0.074344	0.107179	0.148282	0.198993	0.266261
Hussain 0.1 (c = Random)	0.0177423	0.0177899	0.0248441	0.0309744	0.039934	0.0556857	0.072611	0.0950659	0.120299	0.147595	0.1991	0.260523	0.333598	0.436241
